# Supplementary material for: Gut Microbiota Composition in Prediabetes and Newly Diagnosed Type 2 Diabetes: A Systematic Review of Observational Studies
Source: Front Cell Infect Microbiol. 2022 Aug 15;12:943427. doi: 10.3389/fcimb.2022.943427 (PMC9422273; doi:10.3389/fcimb.2022.943427)
Supplement: Supplementary file 2 [file Table_2.xlsx]

## Sheet: T1-Articles
	No.	First Author	Year	Journal	Study Aim	Type of Study	Country	Sample Size	Age group	No. of Subjects						Specimen Type	Intervention (If Any)	Microbiota assesment method	Statistical Analysis			Microbial Diversity				OTU or Other taxonomic classification difference with significance (P<0.05)	Clinical biomarkers and other parameters differences in diabetics and controls (with significance)	Clinical biomarkers measured that have association with microbial diversity (if any)
										Pre-DM			Newly diagnosed type II diabetes	Diabetics	Controls					Alpha Diversity	Beta Diversity	Microbial Diversity	Bacteria more abundant in controls	Bacteria more abundant in cases	No difference between cases and controls			POSITIVE CORRELATION	NEGATIVE CORRELATION
										Impaired glucose tolerance	Impaired fasting glucose	Combined glucose intolerance
	1	Allin	2018	Diabetologia	To test whether specific gut microbiota profiles are associated with prediabetes and a range of clinical biomarkers of poor metabolic health	Case control	Denmark	n=268 (Prediabetes, n=63 from IMI-DIRECT, n= 71 from DanFunD; Control n= 134 from DanFund)	55-68	0	134 (53 Female, 81 male)	0	0	0	134 (53 Female, 81 male)	1. Stool 2. Blood	none	1. DNA Extraction- NucleoSpin Soil Kit 2.16S rRNA V4 region - Illumina Miseq	1. Asess differences in baseline characteristics with pre-diabetics and normal i. Wilcoxon rank-continous variables ii. X2-Categorical variables 2. Association between clinical biomarkers and α-diversity- simple linear regression analyses 3. Negative binomial wald test - differences in abundance of genera and OTUs 4. Multiple testing with Benjamin-Hochberg procedure- p-values adjusted when testin…	Phylogenetic diversity (33±0.49)-prediabetes and (34±0.51)-normal glucose regulation (p=0.06, mean±SEM)	Assessed by PCoA based on unweighted UniFrac distances (p=0.02, r²=0.06)-weak association with prediabetes; PCoA based on weighted UniFrac (p=0.35,r²=0.004) and Bray-Curtis distance (p=0.19, r²=0.004)- did not show any clustering	This study analyzed differences at genus level & sp. only	Genera 1. Clostridium (decreased abundance in pre-DM) OTUs (28 OTUs decreased in pre-DM) 1. Vallitalea pronyensis FatNI3 2. Akkermansia muciniphila ATCC BAA-835 3.[Clostridium] clariflavum strain DSM 19732 4. Sporobacter termitidis strain SYR 5. Ruminococcus albus strain 7 6. Bacteroides intestinalis strain 341 7.Ethanoligenens harbinense strain YUAN-3 8. 2 strains of Lachnobacterium bovis strain…	Genera 1. Dorea 2. Ruminococcus 3. Sutterella 4. Streptococus OTUs (8 OTUs with higher abundance in pre-DM) 1. Dorea longicatena strain 111-35 2. 2 of Blautia wexlerae strain DSM 19850 3.Coprococcus comes strai ATCC 27758 4. Streptococcus thermophilus strain DSM 20617 5. F.prausnitzii strain ATCC 27768 6. Bacteroides uniformis strain JCM 5828 7. [Ruminococcus] torques strain VPI B2-51 8. F. praus…	Not shown	36 OTUs	1. Age, years (Normal=55-67, Pre=57-68) 2.Fasting plasma glucose(increased in prediabetics) 3.HbA1c mmol/mol, HbA1c %, (increased in prediabetics) 4.Fasting plasma insulin (increased in prediabetics) 5.Plasma C-Peptide (increased in prediabetics) 6.HOMA-IR (increased in prediabetics) 7.Fasting plasma hsCRP (increased in prediabetics) 8.BMI (increased in prediabetics) 9.Waist circumference (increa…	POSITIVE CORRELATION 1.Fasting plasma glucose(Genus [Ruminococcus] ,Genus Dorea, Blautia sp. (2 OTUs as B.wexlerae), Dorea sp. (Coprococcus comes)] 2.HbA1c mmol/mol (Genus [Ruminococcus]) 3.Fasting plasma insulin [Blautia sp. (2 OTUs as B.wexlera)] 4.Plasma C-Peptide (Genus [Ruminococcus], Genus Dorea) 5.HOMA-IR [(Genus [Ruminococcus] ,Blautia sp. (2 OTUs as B.wexlera)] 6.BMI [(Genus [Ruminococcu…	NEGATIVE CORRELATION 1.Fasting plasma glucose 2. Insulin 3.C-peptide 4.Triacylglycerol 5. hsCRP 6.HOMA-IR 7.BMI 8.Waist Circumference [Genus Clostridium, Family Lachnospiracea (2 OTUS as Lachnobacterium bovis), Family Ruminococcaceae (2 OTUs as Pseudoflavonifractor capillosus),OTU Clostridium, α-diversity)
	2	Bhute	2017	Frontiers In Microbiology	To investigate the composition of intestinal microbiota of newly diagnosed (New DMs), long standing diabetic subjects (Known-DMs) and compare it with normal glucose tolerant subjects (NGTs)	Case-control	India	49	40-60 (not shown gender distribution)	0	0	0	14	16	19	1.Stool 2. Blood	none	1.Eubacteria 16s rRNA 2.Archael 16S 3.Eukaryotic 18s and 4.Fungal ITS Genes All done with Ion Torrent PGM sequencing technology	1.PGM quality-aproved reads analysed in QIIME, bind to OTUs with UCLUST algorithm, PyNASt algorithm align representatives against Greengenes core set 2. Wilcoxon sum rank test and Kruskal Wallis rank sum test -used for phylum level abundance and alpha-diversity indices comparison 3.Kruskal Wallis rank sum test- applied to fileterd OTUs (to determine differentiallly abundant OTUs) 4. Random Forest…	Chao1 index [diversity in New-DMs reduced (Chao1, p=0.095)], and Observed species diversity indices lowered in New-DMs and Known-DMs(p=0.047)	Phylogenetic distance based on UniFrac [(Weighted is to show abundance of specific bacterial taxa) & (Unweighted to show segregation of subjects into 3 groups by presence/absence) analysis, visualized as Principal Coordinate plots (PcoA)-shows unique bacterial structures	This study analyzed differences at phlyum,class, order, family, genus and sp. level only	Phyla 1. Proteobacteria (low in new-DM) 2. Bacteroidetes (low in new-DM) OTUs 1. Prevotella copri 2. F.prausnitzii 3. Lachnospiraceae 4. Family (Prevotellaceae, Lachnospiraceae, Ruminococcaceae) 5. Methanosphaera (archae)-decrease from NGTs to Known-DMs 6. OTUs belonging to order Bacteroidales, Famil Lachnospiraceae, phylum Bacteroidetes and genus Prevotella are determinative taxa for NGTs	Phyla 1. Firmicutes (Known-DMs) OTUs 1. Lactobacillus (Known- & New-DMs) 2. 2 OTUs of Streptococcus(New-DMs) 3.Methanobrevibacter (archae)-increase from NGTs to Known-DMs 4. Sacccharomycetales, Candida, Aspergillus (fungi)-abundant in New-DMS than NGT and Known-DMs 5. Enterotypes E2 in New-DMs and E3 in Known-DMs driven by Streptococcus and Lactobacillus respectively 5. Eubacterial Interaction Ne…	Phyla 1.Euryarchaeota (archae) 2. Thaumarchaeota (archae) 3.Chloroplastida (eukarya) 4. Metazoa (eukarya) 5. Stramenopiles (eukarya) 6. Metamonada (eukarya) 7. Ascomycota (fungi) 8. Basidiomycota (fungi) 9. Zygomycota (fungi) OTUs 1. Blastocystis (eukarya) 2. Emericella (fungi)	1.Eubacteria-83 OTUs 2.Archaea-65 OTUs 3.Eukarya- 383 OTUs 4.Fungal ITS-871 OTUs	1. Age [(NGTs=48.85±5.4,( New-DMs=48.64±5.68), (Known-DMs=50.62±3.49)] 2. BMI (8 participants obese, 28 participants overweight, high in New-DM than NGT) 3. Waist-hip ratio 4. % body fat 5. Fasting glucose [(Higher in New & Known-DMs than NGTS, In negative correlation with P. copri and Lachnospiraceae)] 6. 120 min glucose (high in New-DM than NGT) 7. PP glucose 8. Fasting insulin 9. 120 min insul…	Associated with OTU diversity across all samples (The specific OTUs are not shown) 1. HDL 2. Triglyceride 3. Waist-hip ratio In New DMs 1. OGTT test (influence on distinct OTU diversity) In Known DMs 1. HDL (influence on distinct OTU diversity) * these analysis were not performed on Archael, Eukaryotic and Fungal datasets	Fasting glucoses-P.copri and Lachnospiraceae
	3	Chavez-Carbajal	2020	Microorganisms	To characterize the gut microbial in individuals at different stages of T2D development, with and without pharmacological treatment to obtain an insight into the diversity profile and type of bacteria found at each stage of this disease	Cross-sectional	Mexico	217	Average 49 yo, 40-55 (for T2D cases), 37-63 (CO)	0	54 (36 Female, 18 Male)	0	0	87 (57 female, 30 Male) [(T2D-No-M, n=14), (T2D-M, n=14), (T2D-P, n=22), (T2D-P+I, n=37)]	76 (50 Female, 26 Male)	1.Stool 2. Blood	none	1. DNA extraction with PowerSoil DNA Isolation Kit 2. V3 variable region of 16S rDNA gene was amplified 3. PGM sequencing with Ion OneTouch 2	1. Sequencing-reads filtered with PGM software, processed with QIIME, classified into OTUs using 97% similarity level against the Greengenes database 2. Two sample t-test with default number of Monte Carlo permutations, ANOSIM (a non parametric test)-to find different significances among groups 3. LEfSe-to identify sig. enrichment of bacteria in the gut microbiota, obtain p-values for factorial K…	Chao1, Observed Species, Shannon and Simpson- (T2D-No-M has lower bacterial richness and diversity seen with comparison analysis of the alpha diversity indexes for sig. differences +(no difference in the bacterial diversity based on Simpson index)	3-D scatter plots from PCoA, calculated using unweighted UniFrac analysis- [no intersubject similarities in any clusters formed], gender and age did not have strong effect on microbiota	This study analyzed differences at phlyum,class, order, family genus and sp. level only	1. Phylum Proteobacteria, class Betaproteobacteria, order Burkholderiales, family Alcaligenaceae	1. In PRE (Family Comamonadaceae, phylum Proteobacteria ) 2. In T2DM (compare to CO & T2D-P groups)- Phylum Firmicutes & Bacteroidetes significantly different 3. Firmicutes abundance significant (comparing T2D-M & T2D-P+I) 4. T2D-No-M (genus Sutterela, phylum Proteobacteria increased) 5. T2D-P (increase in bacteria of 3 phyla) 6. T2D-M (genus Pelomonas spp. phylum Proteobacteria; class Bacteroidi…	Prevotella	OTUS from 217 samples (33,000 OTUs)	1. Gender (women/men)- [CO=50/26, PRE=36/18, T2D-No-M=7/7, T2D-M=12/2, T2D-P=14/8, T2D-P+I=24/13] 2. Age, years, [(CO=48.0±5.4), (PRE=50.2±5.0), (T2D-No-M=48.1±4.7), (T2D-M=48.1±4.6), (T2D-P=51.3±5.6), (T2D-P+I=50.5±4.5)] Blood pressure 3.SBP 4.DBP Anthropometric profile 4.Weight (50% all T2D, 30% CO and PRE= obese, 48% =Overweight) 5. BMI 6. Waist Circumference 7. Body Fat Bod Pod Biochemical Pr…	1. Gender- Genus Prevotella 2. Age -Enterococcacea 3.Physical activity-Dorea 4. Body Fat (%)& (kg)-Enterococcaceae family	1. Lipid intake -genus Kaistobacter 2. SBP -genus Erwinia 3. Weight- Fusobacterium genus
	4	Chen	2019	Nutrition	To identify the alterations to the gut microbiota composition in patients with newly diagnosed, treatment -naive type 2 diabetes and healthy control. To identify differences in clinical parameters and fecal microbiota after 3 months of treatment in diabetic patients. To establish association between various clinical parameters and dietary intake with the gut microbiota in diabetic patients before…	Case control	Taiwan	100	20-80	0	0	0	50 (14 Female, 36 male)	0	50 (22 Female, 28 male)	1. Stool 2. Blood	none	1.DNA Extraction - QIAamp Fast DNA Stool Mini Kit 2.Quantitative Polymerase chain reaction (qPCR)- Real time PCR	1. Mann-Whitney U test-compare means of continous variables 2. Wilcoxon rank sum test-compare changes in clinical parameters and fecal microbiota after 3 months of treatment in diabetic patients 3. X2- for categorical variables 4. Multivariate linear regressions with gut microbiota as dependent variable i. Model 1 -adjustment with sex, age, BMI ii. Model 2-adjustment with sex, age, BMI, daily fib…	none	none	This study analyzed differences at genus level only	Clostridium leptum & Clostridium coccoides	Lactobacillus	1.Bifidobacterium, 2. Clostridium perfringens, 3.Enterobacterieriaceae, 4.Enterococcus, 5.Prevotella, 6.Bacteroides fragilis, 7.Atopobium clusters	Microbiota (log10 cell/g)	1. Sex , Male (%), [DM=36(72), Norm=28(56)] 2. Age , y [ DM=51±12, Norm=52±10] 3. BMI (increased in diabetics) 4. Daily Energy Intake 5. Protein Intake 6. Fat Intake (increased in diabetics) 7. Carbohydrate intake 8. Daily fiber intake (decreased in diabetics) 9. Daily cholesterol intake 10. Glucose (increased in diabetics) 11. Insulin (increased in diabetics) 12. HOMA-IR (increased in diabetics)…	POSITIVE CORRELATION 1. Age (Enterobacteriaceae) 2. Daily Energy Intake (Bacteroides fragilis) 3. Carbohydrate intake (Bacteroides fragilis) 4. Daily fiber intake (Bifidobacterium) 5. Daily cholesterol intake (B.fragilis, C.leptum ,C.coccoides) 6. Glucose (Lactobacillus) 7. HOMA-IR (Lactobacillus) 8. HbA1c (Lactobacillus) 9. HDL (C.leptum,C.coccoides) 10. LDL (C.leptum)	NEGATIVE CORRELATION 1. Age (Bifidobacterium ) 2. BMI (C.coccoides) 3. Fat Intake (Enterobacteriaceae, Enterococcus) 4. Carbohydrate intake (Enterobacteriaceae) 5. Glucose (C.leptum, C.coccoides, Enterococcus) 6. HOMA-IR (C.leptum, C.coccoides) 7. Triglyceride (C.coccoides) 8. LDL (Lactobacillus) 9. TC/HDL ratio (C.coccoides,Enterobacteriaceae) 10. IL-1β (C.coccoides) 11. GLP-1 (C.coccoides)
	5	Diener	2021	Frontiers In Endocrinology	To explore the relationship between the microbiome and T2D in a Mexican cohort. We also combined a large array of clinical variables related to diabetes with additional phenotype measurements to control for lifestyle and comorbidities and tease out associations specific to different stages of T2D progression	Cross-sectional	Mexico	430	24-66	42 (29F/13M)	52 (29F/23M)	57 (39F/18M) (both IFG/IGT only)	48 (31F/17M)	17 (treated previous T2D)-(15F/2M)	214 (165F/49M)	1. Stool 2. Blood	none	1.DNA extraction-MoBio PowerSoil DNA Isolation Kit 2. Sequencing of V4 region with Illumina Miseq platform	1. Association tests were run using DESeq2,: continuous clinical variables were standardized (subtraction of mean and division by s.d.) with sex as a confounding variable as age did not show major associations with any clinical variables in this study 2. Association tests were then run for all combinations between taxa and clinical variables 3. Chi-squared likelihood-ratio test: testing for a dif…	Shannon	not shown	This study analyzed differences at genus level only	Blautia and Anaerostipes (in control group compared with preDM and newDM)	Escherichia and Veillonella ( in preDM and newDM than control group)	Not shown	Sequencing data was analyzed using DADA2 which identified 17,059 exact amplicon sequence variants (ASVs) across all samples	1.Clinical phenotype varied widely between metabolic groups, with a progressive increase in weight, body fat, glycated hemoglobin (HbA1c), glucose levels, and deteriorating insulin sensitivity and pancreatic beta cell function from the NG group to the T2D 2. Frequency of T2D risk factors show only age >45 years, overweight, dyslipidemia, and high blood pressure were significantly different betwee…	1. alpha-diversity: Ruminococcaceae genera 2. Escherichia was associated mostly with variables related to diabetes and obesity, the most associations with T2D measures and notably associated with all glucose measures included in the study 3. Veillonella was associated with variables from many categories, insulin-related measures 4. Diabetic state: Escherichia and Veillonella 5. Veillonella increa…	1. alpha-diversity: Fusobacterium, Flavonifractor, Parasutterella, Escherichia and Veillonella 2.Higher concentrations of interleukin 6 (IL-6) in treatment-naive individuals: Blautia and Anaerostipes
	6	Egshatyan	2016	Endocrine Connections	The study aim to investigate the gut microbiota composition in association with the dietary patterns in patients with different glucose tolerance	Case-control	Russia	97	25-75	25 (18 female, 7 male)		0	23 (13 female, 10 male)	0	49 (38 female, 11 male)	1.Stool 2.Blood 3. Urine	none	1. DNA Extraction 2. Sequencing of V3-V4 16S rRNA gene regions with MiSeq Reagent Kit v2 and MiSDefault	1. Sequencing libraries prepared using 16S Metagenomic Sequencing Library preparation 2. QIIME software with Greengenes databasae 3. Statistical analyses in R programming language 4. Comparison of group sample-Mann-Whitey test (corrected for multiple comparisons using Benjamin-Hochberg method) and generalized linear models with regression analysis 5. Multidimensional plots -UniFrac dissimilarity …	not shown	not shown	This study analyzed differences at genus level only	not shown	Genera (after stratification by diet and dietary clusters in this study, the association between gut bacteria and glucose intolerance) 1. Blautia (increased in preD and newD) 2. Serratia (increased in gluc.intolerance grp) 3. Verrucomicorbiaea (low in gluc.intolerance grp) 4. Prevotella (increased with varying glucose intolerance in 'fat-protein' cluster, higher in pre-DM)	Phylum 1. Bacteroidetes 2. Firmicutes Genera (50% of all bacteria represented by these genera) 3. Prevotella 4. Faecalibacterium 5. Clostridium 6. Bacteroides 7. Blautia	102581± 39210 high quality reads from metagenomic 16S rRNA reads per sample (table of OTUs not available)	1. Sex (male/female 2. Age (years) (higher in preD and T2D) 3. BMI (higher in preD and T2D) 4. Waist-hip ratio (higher in T2D) 5. Fasting glucose (higher in T2D) 6. HbA1c (higher in T2D) 7. Nutrient a) Energy (higher in T2D) b)Carbohydrates (higher in T2D) c) Proteins d)Fats (average values of age,BMI, waist-hip ratio,fasting glucose and HbA1c were higher in preD and T2D than healthy individuals)…	1. Carbohydrates (increased Prevotella) 2. Hight intake of starches (positive corr.with Bifidobacterium sp) 3. Glucose intolerance donors consuming fewer carbohydrates (high abudance of Blautia genus) 4. Glucose intolerance donors consuming equal amount of carbs and calorie (increase abundance of Serratia genus) 5. Glucose intolerance donors consuming equal and different amount of calories per da…	1. High sugar consumption (decreased Catenibacterium genus) 2. High-calorie food (decrease of Bifidobacterium) 3. High cholesterol consumption (decreased Bifidobacterium) 4. Ethanol consumption (decreased Bifidobacterium) 5. High intake of starches (negatively corr with Blautia genus)
	7	Ericson	2020	The Journal of Nutrition	To examine data-driven food patterns in relation to the prevalence of prediabetes and gut microbiota composition and food pattern–associated bacteria in relation to prediabetes.	Cohort	Sweden	1726 (55% women, dietary data), 1477 (GM data)	>18 yo	0	260 (137 female, 123male)	0	0	0	1466 (800 female, 666 male)	1. Blood 2. Fecal	none	1. DNA Extraction QIAamp column Stool Kit (V1-V3 region) 2. Sequencing with HiSeq Illumina at the GATC Biotech	1. Principal component analysis to reduce food groups into factors representing food patterns 2. General linear model for continous variables & chi-sq test for categorical variables 3. Logistic regression-analysis of food patterns in relation to preDM 4. Spearman's correlation between food patterns & GM then in relation to pre-DM with logistic regression 5. Sensitivity analysis All statistical te…	We did not observe any significant association between the food patterns and α-diversity (Shannon index across the food pattern quintiles; P-trend ≥ 0.16).	not shown	This study analyzed differences at genus level only	not shown	The abundance of Roseburia was inversely associated with the prevalence of pre-DM	This most abundant bacterial genus in whole cohort (relative abundances over 5%) of 1477 individuals: genus Bacteroides,Ruminococcaceae Rikenellaceae, Lachnospiraceae, Barneciellaceae, Order Clostridiales Faecalibacterium, Blautia, Dialister, Parabacteroides, Ruminococcus, Prevotella, Oscillospira and Coprococcus Sensitivity Analysis Higher abundance of Lachnospira & Roseburia with higher adheren…	Only for 1477 samples (OTUs for 64 bacteria at genus level and 8 microbial phyla anaysed)	Health Conscious food pattern 1. More often women ,higher age & lvl of education, Less sedentary leisure time, heavy work, lower energy intake, BMI, BP, FPG, TG & HDL-c, Diet more polyunsat fat & fiber, less sucrose & higher alcohol consumption Sugar and HIgh Fat Dairy pattern 1. More often women, higher age, lvl of education, energy intake, sedentary leisure time, Diet more polyunsat fat & fiber…	Health Conscious food pattern after Bonferroni correction correlate with 19 bacterial genera, Adjustment with lifestyle factors adherence abundance of 4 bacterial genera and lower abundance of 6 genera. Addtnl adjustment for BMI Higher abundance of Lachnospira and Roseburia genus, lower abundance of Blautia, Anaerotruncus, Eubacterium Adjstment for Fiber intake only higher abundanc of Lachnospira…	Gender was not found to significantly modify the association between the food patterns and gut bacteria
	8	Gaike	2020	mSystems	To analyse the gut microbiome of ND,PreDMs, NewDMs and KnownDMs to understand and identify differences in microbial community associated with T2D and prediabetes and further associate it with serum biomarkers	Case-control	India	102	30-60	0	17 (11 female, 6 male)	0	11 (2 female, 9 male)	39 (11 female, 28 male)	35 (18 female, 17 male)	1.Stool 2.Blood	none	1. DNA Extraction with QiAamp stool DNA minikit 2. Sequencing of 16S rRNA gene in V4 region Iilumina HiSeq 2500	1. Taxonomic assignment performed with 97% similarity cutoff with Greengenes reference database 2. Random forest analysis-genera and metabolites important for differentiating disease status were identified 3.NetShift analysis-to identify sig. positive correlations among highly abundant genera 4.Mann-Whitney test-compare between study groups 5.DS-FDR-analyse differentially abundant genera 6. Krusk…	1. Observed OTUs for richness 2. Simpson index for evenness [(alpha diversity decreased sig. In New-DMs compared to ND and KnownDMs), (Simpson index shows sig. increase in alpha diversity only in Known-DMs)]	Unweighted & weighted UniFrac distances (discrete clusters of KnownDMs, NewDMs, while PreDM siimilar cluster to ND)	This study analyzed differences at phyla & genus level only	not shown	1. Increased phyla Firmicutes & Proteobacteria, decreased phyla Bacteroidetes ( in New & KnownDMs from ND) 2. Phyla Verrucomicrobia (decreased in New-DM) 3. phyla Actinobacteria (increased in Known-DMs) 4. OTU Akkermansia, Blautia, and Ruminococcus (lower in new-DMs) 4. OTUS Lactobacillus (high in New-DMs) 5. OTUs Megasphaera, Escherichia and Acidaminococcus (high in KnownDMs) 6.OTUS Akkermansia …	Prevotella, Megaspahera, Escherichia,Lactobacillus, Acidaminococcus, Blautia, Ruminococcus, Sutterella & Akkermansia (Sutterella and Akkermansia are highly discriminative genera among four study groups, and in Net-Shift analysis, Sutterella was found to be a common driver genus across three disease groups )	12,827 OTUs	1. Age 2. Weight 3. BMI 4. Fasting glucose (high in DM groups) 5. HbA1c (high in DM groups) 6. Total cholesterol 7.Triglycerides (high in New & KnownDMs) 8.HDL-c (high in ND than New & KnownDMs) 9.VLDL (high in New & KnownDMs) 10. Apolipoprotein A1 (A1-high in ND than NewDMs) & Apolipoprotein B 11. Vitamin B12 12. Folic acid (high in KnownDMs) 13.Homocycteine 14.Histidine (decreased in New-DMs) 1…	1. Histidine (Prevotella, Akkermansia,Blautia,Ruminococcus) 2. Total antioxidants (Akkermansia,Blautia) 3. Fasting glucose (Megasphaera,Escherichia,Lactobacillus,Acidaminococcus) 4. HbA1c (Megasphaera,Lactobacillus) 5. Tyrosine (Escherichia,Acidaminococcus) 6.Lipid peroxides (Escherichia,Acidaminococcus) 7. Isoleucine (Lactobacillus,Acidaminococcus) 8.Leucine (Acidaminococcus) 9. HDL-C (Sutterell…	1. Fasting glucose (Akkermansia,Sutterella) 2. HbA1c (Akkermansia) 3.Leucine (Akkermansia) 4.Tryptophan (Akkermansia) 5. .Histidine (Sutterella)
	9	Ghaemi	2020	Journal of Diabetes & Metabolic Disorders	To identify and compare the intestinal microbiota composition in three groups of type 2 diabetes patients, pre-diabetic patients and healthy individuals in Iranian population	Case-control	Iran	90	40-60 (mean age T2D: 53.3y; preDM: 48.63y; Control: 51.63y)	30		0	0	30	30	Stool	None	1. DNA Extraction with QiAamp stool DNA minikit 2. Concentration and purity of extracted DNA evaluated with Nanodrop Spectrophotometer 3. QPCR with genus specific seq. of primers targeted the bacterial 16S rRNA gene 4. A standard curve of 10-fold serial dilutions of extracted DNA from standard strain E. coli; was used to determine DNA concentration of bacterium in stool samples	1. Normality: Kolmogorov-Mirnov test 2. Normal data: One-Way Anova & Fischer's Least Significant difference Test (LSD) used 3. Non-normal data: non-parametric Kruskal-Wallis and Mann-Whitney test 4. Correlation between gender and bacterial abundance: Mann Whitney test Values less than 0.05 considered statistically significant	none	none	This study analyzed differences at species level only	1. Faecalibacterium prausnitzii (than preDM & T2DM) 2. Bifidobacterium (than T2DM patients) 3. Akkermansia muciniphila (than T2D patients)	1.E.coli: higher in preDM & T2DM 2. Bacteroides fragilis: higher in pre-DM & T2DM 3. Lactobacillus: higher in T2DM group	none	Log10 CFU/g stool	The concentration of FBS (mean ± SD): was significantly higher in : 1. Pre-diabetic (100 ± 13.3) and 2. Type 2 diabetes patients (136 ± 17.03) compared to 3. Healthy controls (85.6 ± 9.9) (P Value ˂0.001).	none	none
	10	Karlsson	2013	Nature	To characterize the faecal metagenome of 145 European women with normal, IGT and T2D and develop mathematical model based on metagenomic profiles that identify T2D with high accuracy. To identify the discriminant metagenomic markers difference between European and Chinese cohorts	Cohort	Sweden	145	70 (all women)	49	0	0	0	53	43	1.Blood 2. Faecal	none	1. DNA extraction QIAamp DNA Stool Mini Kit columns (Qiagen, Hilden, Germany) 2. Sequencing with Illumina HiSeq 2000	Statistical analysis done in R-software 1. Wilcoxon rank sum test (differential abundance of sp & MGCs) 2. Spearman's correlation (correlation between serum biomarkers and sp/MGCs) 3. Random forest model were trained with random forest package in R (identify T2D in a test set of NGT & T2D subjects and using sp and MGCs profile) 4. Functional analysis with KEGG orthologues, Wilcoxon rank sum test …	not shown	not shown	This study analyzed differences at phlyum, class,order, family and genus and species level only	Compared composition of T2D & NGT (5 Clostridium decreased abundance in T2D group; increased abundance in NGT) 1. Desulfurispirillum indicum S5 2. Clostridium beijerinckii NCIMB 8052 3.Clostridium sp. 7_2_43FAA 4.Clostridium botulinum B str. Eklund 17B 5.Clostridium botulinum E3 str. Alaska E43 6.Pyramidobacter piscolens W5455 7.Clostridium thermocellum DSM 1313 21 MGCs depleted in T2D including …	Compared composition of T2D & IGT Increase in abundance of 4 Lactobacillus sp in T2D group (Lactobacillus gasseri & L.salivarius) MGCs most enriched in T2D: Order Clostridiales & 2 Clostridium clostridioforme Species level Lactobacillus gasseri & Streptococcus mutans Classification of T2DM status L.gasseri (in both species and MGC model) while, Faecalibacterium prausnitzii & Roseburia are highly …	To determine the phylogenetic origin of MGCs, we blasted the genes in each cluster against the NCBI non-redundant catalogue and determined the lowest common ancestor (LCA) by requiring that at least 50% of the genes had a best hit to the same phylogenetic groupthe: Lowest Common Ancestor (LCA) at species level (36%), order level (30%) with mainly Clostridiales (98%) and few Bacteroidales (2%).	800 MGCs clusters with 550,188 genes included	a. IGT women predicted to have T2D have higher plasma levels of TG & C-peptide Pathways enriched in T2D metagenomes 1.Starch and glucose metabolism 2.Fructose and mannose metabolism 3. ABC transporters for amino acids,ions & simple sugars (1-3 increase in microbial function for energy metabolism & harvest) 4.Glycerolipid metabolism 5.Fatty acid biosynthesis 6.Pathways for cysteine & methionine me…	Species level (Lactobacillus with fasting glucose & HbA1c) MGCs (C.Clostridioforme with TG, C-Peptide levels, L.Gasseri with fasting glucose & HbA1c) Two species affected by metformin intake [Clostridium botulinum B str.Eklund 17B, Clostridium sp.7_2_43FAA] Poor glucose control affects microbe: Clostridium thermocellum DSM 1313, Streptococcus sp.C150	Species level (Clostridium with fasting glucose, HbA1c, Insulin, C-peptide, TG) MGCS (Clostridial MGCs with C-peptide,insulin, TG levels, B.Intestinalis with insulin & WC)
	11	Lambeth	2015	Journal of Diabetes and Obesity	The purpose of this investigation is to elucidate the characteristics of the gut microbiome in preDM and T2DM, compared to non-diabetic (nonDM) subjects	Case-control	USA	49	Average 55-62	0	20 (14 female, 6 male)	0	0	14 (8 female, 6 male)	15 (10 female, 5 male)	1.Stool 2.Blood 3.Urine	none	1. DNA extraction-QiaAMP mini stool kit 2. DNA sequencing-V4 region of 16S rRNA with Illumina MiSeq platform	1. One-way ANOVA (clinical data expression in means, SD, difference between groups) 2. Post-hoc analysis with Turkey's honest significance test 3. Relative abundance with Kruskal-Wallis rank sum test , if significant then pair wise comparison 4.p-values corrected using False Discovery rate (FDR) to account for multiple corrections 5. Principal Component Analysis (PCA) and PERMANOVA-analyze relati…	Shannon diversity (Not significant in preDM and T2DM diversity indices which were low)	1. Bray-curtis 2. Unweighted uniFrac 3. Weighted UniFrac (relationship between diagnosis group and microbiome composition were not significant)	This study analyzed differences at phyla,class, family and genus level only	1. Firmicutes (other bacterial groups are not significant after FDR)*** [(Class Saprospirae, Lachnospira and unknown genus of Erysipelotrichaceae abundant in nonDM)]***	1. Bacteroidetes (high in preDM) 2. Phylum Synergistetes (high in T2DM than normal) 3. Phylum Acidobacteria, Class Chloroacidobacteria (high in preDM than T2DM) 4. Phylum Actinobacteria, genus Pseudonocardiaceae (more in preDM than other groups) 5.Phylum Actinobacteria (Genus Collinsella) and Phylum Proteobacteria (unknown genus of Enterobacteriaceae) (both high in T2DM than other groups) (other …	Not shown	Average of 29,414 OTUs (nonDMs), 27,438 OTUs (preDM) and 28,859 OTUs(T2DM)	1. Gender F= 32; M = 17 2. Age (NonDM - 55.5 ± 13.7; PreDM - 56.0 ± 11.5; T2DM- 62.0 ± 10.0 ) 3. BMI (NonDM 29.2 ± 4.8; PreDM 29.7 ± 5.8; T2DM 32.1 ± 7.2) 4. Waist (NONDM 96.0 ± 12.8; PreDM 98.7 ± 20.1; T2DM 106.7 ± 19.7 ) 5. Glucose (higher in PreDM, T2DM) 6. HbA1c (higher in PreDM, T2DM) 7. UACR (no difference between controls, preDM and T2DM) 8. Uric acid (no difference between controls, preDM…	Clostridium with adiponectin & HDL	none
	12	Li	2020	Annals of Translational Medicine	To illuminate the crucial role of the interaction between gut microbiota and circulating miRNAs in T2DM, and to provide a theoretical basis for exploring and developing more accurate and efficient methods for the early diagnosis and clinical interventions of patients with T2DM.	Case-control	China	60	Mean NC:46.27 ±8.44;T2D: 48.13±6.56	0	0	0	30 (26 female/4 male)	0	30 (26 female/ 4 male)	1.Stool 2.Blood	none	1. DNA extraction-PowerSoil DNA Isolation Kit 2. 16S rRNA third-generation sequencing technology 3. miRNA high throughput sequencing	1. Metastats analysis: compare signifcant differences between groups at genus level 2. LEfSe: scree biomarkers that were stastistically different between group 3. One way analysis & Student's t-test: comaprisons between groups 4. Canonical correlation analysis (CCA) or redundancy analysis (RDA): correlation between GM and environmental factors 5. Spearman's correlation analysis of specific gut mi…	1. ACE 2. Chao 3. Shannon 4. Simpson (Chao & ACE indexes of two groups were statistically different; Shannon & Simpson indexes shows the depth of seq. was sufficient to capture all bacterial sp. & that the samples were representative)	Type of indexes not shown (two groups also showed significantly different intestinal microbiota distribution and miRNA expression characteristics)	This study analyzed differences at phyla,class, family and genus & species level only	1. Bacteroidetes (phylum) 2. Bacteroidia (class) 3. Bacteroidales (order) 4. Acidminococcales (order) 5. Acidaminococcaceae (family) 6. Bacteroides uniformis (species) 7. Bacteroides stercoris (species) 8. Phascolarctobacterium faecium (species) 9. Dialister succinatiphilus (species)	1.Veillonellales/Selenomonadales (order) 2. Selenomonadaceae (family) 3. Megamonas (genus) 4. Megamonas funiformis (species) Differential expression of 9 miRNAs in newDM group: 1. miR-122-5p 2.miR-193a 3.miR-3151 4. miR-582-3p, and 5. miR-184, which were significantly down-regulated, and 6.miR-200a-3p 7.miR-487a 8.miR-34c-3p and 9.miR-449a, which were up-regulated	Bacteroidetes (significantly dominant in all groups)	Avg. 8,568 CCS seq [circular consensus sequencing (CCS)] sequence and species classification based on seq. composition of OTU	1. HbA1c 2. FBG 3. TG 4. HDL 5. Insulin (1-5 sig. increased in newDM) 6. HDL (sig.decreased in newDM) 7. Differences in the metabolic pathways of functional genes of intestinal bacterias such as B.uniformis, B.plebeius, B.taiotaomicron, P.faecium, and Faecalibacterium.sp were observed (theseintestinal bacterias were found to play an important regulatory role in the metabolism of amino acids, carb…	1. miR-487b, miR-200a-3p, miR-34C-3P & miR-449a:Bacteroides uniformis, bacteroides stercoris, Phascolarbacterium faecium, Bacteroides plebeius, Bacteroides thetaiotaomicron, Bacteroides dorei 2. miR-200a-3p & miR-34C-3P: Faecalibacterium sp. 3. miR-487b, miR-34C-3P & miR-449a: Bacteroides vulgatus 4. miR-487b & miR-449a: Faecalibacterium prausnitzii 5. miR-487b, miR-200a-3p & & miR-449a: Akkerman…	1. Bacteroides uniformis & P.faecium : insulin, FBG, LDL, TG 2. miR-122-5p : related to Bacteroides uniformis, bacteroides stercoris, Phascolarbacterium faecium, Bacteroides plebeius, Bacteroides thetaiotaomicron, Bacteroides dorei, Faecalibacterium sp, Akkermansia Muciniphila
	13	Nuli	2019	Frontiers In Endocrinology	To explore potential characteristics of gut microbiota that associated with newly diagnosed T2DM and IGR sufferer, dietary survey and gut microbial diversity analysis are applied to find relationship between specific dietary pattern and gut microbiota diversity.	Case-control	China	561 (60 choosen for microbiota analysis)	30-70	138 (73 female, 65 male); 20 (8F/12M)	0	0	145 (69 female, 76 male);20 (9F/11M)	0	278 (149 female, 129 male);20 (8F/12M)	1.Stool 2.Blood	none	1.DNA Extraction- QIAamp DNA Stool Mini Kit 2. 16s rRNA V3-V4 region-Illumina Miseq platform (only done on 20 patients from each group)	Analyses in SPSS version 21 1. Shapiro-Wilk test, Q-Q plots, histograms -ensure normal distribution 2. Chi sq (categorical variables) and T-test/one-way ANOVA (continous variables)-baseine characteristics comparison 3. Kruskal Wallis H rank -non-normal distribution data 4. α-diversity-T-tes/ one-way ANOVA 5. β-diversity-one-way ANOVA 6. RDA/CCA test in R vegan package and p heatmap package- corre…	Highest in NC, T2DM,IGR (Sobs & Shannon index of IGR lower than NC, Simpson index of IGR higher than NC, while no sig. differences between T2DM, NC groups, IGR groups) - ACE index -Chao index	Differences in microbiota composition as assessed by b-diversity metrics were tested by one-way ANOVA (B-diversity distinguished between patients and NC)	This study analyzed differences at phlyum and genus level only	Compared to IGR: 1. Ruminococcaceae 2. Barnesiella 3. Sutterella 4. Ruminiclostridium 5. Clostridiales 6. Coriobacteriaceae 7. Flavonifractor Abundant in NC 8.Ruminococcaceae_UCG_002 9.genus Dielma 10. family Porphyromonadaceae, 11. genus norank_f__Ruminococcaceae	In comparison to NC 1. Saccharibacteria (higher in IGR and T2DM than NC) 2. Deferribacteres ( higher in T2DM than NC) In IGR than NC 3.Megamonas (increased in IGR than NC) 4. Haemophilus (increased in IGR than NC) 5. norank_p_Saccharibacteria (increased in IGR than NC) In IGR than T2DM 6. Moryella (decreased than T2DM) 7. Lachnospiraceae_NC2004 (decreased than T2DM) In T2DM in comparison to NC 8.…	Phylum 1. Firmicutes & Bacteroidetes (highest abundance in all groups) 3. Proteobacteria 4. Actinobacteria 5. Verrucomicrobia 6. Cyanobacteria 7. Fusobacteria 8. Elusimicrobia 50% of total microbial abundance represented by 1. Prevotella 2. Faecalibacterium 3. Bacteroides 4. Eubacterium rectale 5.Megasphaera 6.Megamonas 7.Dialister	726 OTUs (this is from 60 samples; 516 common OTU for 3 groups;540 sp common in IGR & NC;548 common in IGR and T2DM; 568 sp common in T2DM 7 NC;22 sp specific to IGR, 56 sp. specific to T2DM, and 24 sp. specific to NC)	1. Sex (male/female) -291males/270 females 2. Age (Higher in T2DM, IGR) 3. BMI (Higher in T2DM, IGR) 4. Waist circumference (Higher in T2DM, IGR) 5. Hip circumference (high in T2DM) 6. Systolic BP (Higher in T2DM, IGR) 7. Diastolic BP (high in T2DM) 8. Fasting plasma glucose (Higher in T2DM, IGR) 9. Total cholesterol (Higher in T2DM, IGR) 10. Triglyceride ((Higher in T2DM, IGR) 11. LDL-cholestero…	Age (Rumicoccus, Faecalibacterium) 1. BMI (Actinobacteria,Bifidobacterium) 2. WC (Bifidobacterium) 3. HC (Bifidobacterium) 4. SBP (Dialister) 5. DBP (Dialister) 2. Fasting plasma glucose (Synergistetes) 3. Waist circumference (Actinobacteria) 4. Hip circumference (Actinobacteria) 5.Cholesterol (Synergistetes) LDL-C (Dialister) 6. HDL-cholesterol (Tenericutes, Megamonus) 7. Foods [Cereals, Tuber c…	1.Age (Spirochaetae) 2. BMI (Prevotella, Ruminococcaceae, Phascolarctobacterium) 3. WC (Prevotella,Phascolarctobacterium) 4. HC (Prevotella,Phascolarctobacterium) 5. SBP (Phascolarctobacterium) 2. Fasting plasma glucose (Defferibacteres) 3. LDL-cholesterol (Bacteroidetes) 4. Foods [Cereals, Tuber crop,cereal potato and misc.grains, beans, nuts, beans and nuts ,Vegetables,Fruits,Firsh,Shrimp,Dairy…
	14	Wang	2021	Frontiers in Cellular and Infection Microbiology	To explore the characteristics of gut microbiota in normoglycemic individuals who go on to develop T2D in a 4-year follow-up survey and we studied whether the alterations in their gut microbiota occurred earlier than impaired glucose regulation.	Case-control	China	126	40-70	33 (22 F/11 M)		0	0	30 (18 F/12M)	63 (40F/23M)	Stool	none	1.DNA extraction with sodium dodecyl sulfate (SDS) method 2. Paired-end sequenced on an Illumina HiSeq Platform (metagenome)	1. Wilcoxon rank -sum test: Differential abundance of phyla, genera, and species 2. Spearman's rank order correlation:to determine the strength and direction of the monotonic relationships between two variables 3.Cytoscape (v3.72): corresponding correlation network was visualized 4. ggplot (v3.30): visualization of tother plots Statistical analyses made in R (v4.0.0) software	1. Shannon no significant differences in alpha-diversity	Higher B-diversity was observed in the NGR-T2D group than in the control 1 group, including at the gene (P = 3.0e−6) and species (P = 2.2e−13) level. B-diversity was not sign. different between NGR-PreD and control 2 groups	This study analyzed differences at species level only	Control 1 group (with NGR-T2D) 1.Bfidobacterium longum, 2.Coprobacillus unclassified 3.Veillonella dispar Control 2 group (with NGR-PreD) 1. Klebsiella oxytoca	Control 1 group (with NGR-T2D) 1.Roseburia hominis 2.Porphyromonas bennonis 3. Paraprevotella unclassified	Not shown	987.66 Gb of high-quality pair-end reads from 126 human gut microbiome samples with an average of 7.7 Gb per sample to gene catalogue	Between NGR-T2D and Control 1 group: 1.Follow-FPG (higher in T2D) 2. Follow-2h PG (higher in T2D) 3. Follow-TG (higher in T2D) 4. Family history of diabetes (higher in T2D) Between NGR-PreD and Control 2 group: 1. Waist, cm: higher in PreD 2. Follow 2h-PG: higher in preD 3. Follow-TG: Higher in preD NGR-T2D group was enriched in the pathways of: 1. Carbohydrate metabolism (including fructose and …	1. TC: Rothia mucilaginosa, Citrobacter freundii 2. HDL-C: Parabacteroides distasonis 3. LDL-C: Rothia mucilaginosa 4. Uric acid: Rothia mucilaginosa, Oribacterium sinus, Enterobacter cloacae 5. Follow-TC: Ruminoccocus calidus, Clostridium leptum, Bacteroides ovatus, Alistipes finegoldii, Parabateroides distasonis, Bacteroides plebeius, Peptrosrteptococcacaea_unclassified, Clostridium boltae 6. F…	1.TC: Bifidobacterium bifidum, Bacteroides stercoris, Ruminococcus bromii 2. TG: Ruminococcus callidus, Lactobacillus sanfranciscensis, Alistipes putredinis, Megamonas unclassified, Eubacterium rectale 3. HDL-C: Streptococcus infantis, Veilonella atypica, Veillonella dispar 4. ALT: Ruminoccoccus lactaris, Dialister invisus, Coprobacillus unclassified 5. AST: Dialister invisus, Clostridium hathewa…
	15	Wu	2020	Cell Metabolism	To investigate if the gut microbiota is altered in subjects with prediabetes and newly diagnosed (and thus diabetes-treatment-naive) T2D and whether potential alterations associate with clinical variables, we used whole-genome shotgun sequencing to profile the gut microbiota in 1,011 individuals with a range of blood glucose responses (discovery cohort) and validated our results in a second cohor…	Cross-sectional	Sweden	1495	Both cohorts (50-64y) DC (mean ages: 57.6 -59.9)	DC (178) [98 female/ 80 male] VC(132) [74 female/ 58 male]	DC (189) [98 female/ 91 male]	DC (75) [28 female/47 male] VC (88) [39 female/49 male]	DC (46) [17 female/29 male] VC (58) [27 female/ 32 male]	0	DC :523 (lrNGT: 226(127 female/ 99 male) & hr NGT: 297 (200 female/ 97 male) ; VC: 206 (100 female/ 106 male)	1.Stool 2.Blood	none	1.DNA Extraction- 2. 16s rRNA region-Illumina Hiseq 4000 platform	1. Statistical testing between groups: Nonparametric two-tailed Wilcoxon rank-sum tests 2. The odds ratio for risk of CGI/T2D for each metagenomic species (divided into two factorial groups based on their median absolute abundance level across samples) was calculated based on logistic regression adjusted for BMI, age, sex, and medication. 3. Adjusted P values were calculated using the qvalue pack…	none	The principal coordinates analysis on Bray-Curtis dissimilarity matrix was performed with significance levels determined by PERMANOVA test (P)rincipal coordinate analysis of the gut microbiota profiles in the discovery cohort showed that significant shifts separated the gut microbiota composition of the IGT, CGI, and T2D groups from that of the low-risk NGT group	This study analyzed differences at species level only	not shown	DC: 3 of these species - 1.Clostridia bacterium, 2.Faecalibacterium sp., 3.Eubacterium rectale showed a significant difference in abundance between men and women, and only in the IGT group 1.Faecalibacterium spp., 2.Clostridium spp., 3.Alistipes spp., 4.Pseudoflavonifractor spp., and 5. Oscillibacter spp.) All 5 species with decreased abundance in the IGT, CGI, and T2D groups, respectively 6. Clo…	not shown	1427 co-abundant gene groups with more than 700 genes (known as metagenomic species) and those present in at least 50 samples were used for differential abundance analysis	SUBJECT CHARACTERISTICS 1 . Weight 2. BMI 3. Blood prssure 4. Fasting triglycerised (these 4 characterisitics were increased in all groups in DC & VC, in comparison to NGT) 5. Total Cholesterol, LDL (lower in T2D in DC ) CLINICAL CHARACTERISTICS & METABOLIC BIOMARKERS 1. HCRP, Monoytes (significantly higher in the IGT, CGI, and T2D groups than in the low-risk NGT group in DC) 2. Neutrophils, whit…	none	none
	16	Zhang	2013	Plos One	The aim of the study is to explore the relationships between gut microbiota and different glucose intolerance statuses in a Chinese Han population using 16S rDNA-based high-throughput sequencing	Case-control	China	121 (gender distribution not shown)	50-55 (Mean age NGT=55+-9, Pre-DM=54+-7, T2DM=52+-9)	64 (including IFG & IGT)		0	13	0	44	1.Stool 2.Blood	none	1. DNA extraction with commercial kit (iNtRON, Kyung-gi, Korea) 2. 16S rDNA V3-V5 region amplified using bacterial universal primer 3. Sequencing on 454 GS FLX titanium pyrosequencer	1. Bioinformatics- all reads filtered and trimmed by Pat Schloss using Mothur 2. ANOVA-differences between group 3. Kruskal-wallis rank sum test -relative abundance of gut microbiota across groups 4. Shannon index and Chao 1 index- richne and diversity estimations 5. Principal component analysis (PCA) to analyse beta-diversity 6. PERMANOVA, Pearson correlation and so-inertia analaysis to test rel…	1.Shannon diversity 2. Chao 1 index (no sig. difference found between 3 groups, but T2DM slightly decrease than NGT group)	1. Principal component analysis (PCA) shows slight separation between NGT & T2DM groups	This study analyzed differences at phlyum, class, order,family, genus and sp. level only	1. Haemophilus (OTU3265) (than newDM) 2. Megamonas (OTU1632 & OTU3209) (than newDM) 3. Roseburia ( than newDM) 4. genus Streptococcus (than both pre & new-DM) 5. Verrucomicrobia & Verrucomicrobiae (than preDM) T2DM marker sp. profile by BLASTN each OTUs rep. reads against 16s rDNA gene of T2DM marker sp. 7. Faecalibacterium prausnitzii L2-6 (than T2DM) 8. Haemophilus parainfluenzae T3T1 (than T2D…	In new-DM 1. Subdoligranulum (OTU4416) 2.Clostridiales (OTU286), Clostridiales sp. SS3/4 (more in preDM & T2DM) 3. Lachnospiraceae (7 OTUs) 4. Ruminococcus (3 OTUs) 5. Eubacterium (OTU5579) 6.Sporobacter (OTU2980) 7.Abiotrophia (OTU7046) 8. Peptostreptococcus (OTU6565) 9. class Clostridia, phylum Firmicutes 10. genus Dorea 11.genus Prevotella 12. genus Collinsella In PreDM 1. genus Bacteroides 2.…	1. phylum Bacteroidetes, Firmicutes 2. class Bacteroidia	8107 OTUs	1. Age 2. BMI (higher in T2DM and preDM than NGT) 3. Waist-to-hip ratio (higher in T2DM and preDM than NGT) 4. SBP 5. DBP 6. FPG (higher in T2DM and preDM than NGT) 7. 2H plasma glucose concentration (higher in T2DM and preDM than NGT) 8.Fasting insulin (higher in T2DM and preDM than NGT) 9.2Hour insulin concentration (higher in T2DM and preDM than NGT) 10. Insulin resistance (higher in T2DM and …	1. Fasting plasma glucose (significantly associated with gut microbiota in all groups) 2. CRP (associated with gut microbiota composition in NGT) 3.OTUs found to be assocaited with clinical parameters -Clostridiales (opportunistic pathogen) -Subdoligranulum (opportunistic pathogen) -Lachnospiracea (opportunistic pathogen) - Roseburia (produce butyrate) 4. Clinical parameters and alpha diversity r…	FINS concentration was an independent relevant factor and was negatively correlated with thediversity of gut microbiota
	17	Zhao	2019	Endocrine	To study the relationship between gut microbiota, metabolites and T2D (T2D- as newly diagnosed without complications; T2D+ as diabetics with complications) patients who are not currently treated with metformin or traditional Chinese Medicine	Case-control	China	100	40-60	0	0	0	16 (T2D-) (9 female, 7 male)	49 (T2D+) (21 female, 28 male)	35 (17 female, 18 male)	1.Stool 2.Blood	none	1. DNA extraction with FastDNA Spin Kit for soil 2. The 16S rRNA V3-V4 region amplified with PCR primers 3. Sequenced by Ion S5 Sequencer	1. Bioinformatics- using USEARCH software, OTU picking with QIIME and Green genes database, sequences clustered with UCLUST. Matching Otus with bacteria with SILVA reference database 2. Alpha and beta diversity using QIIME 3. 2-sided student's two-sample t-test with Bonferroni correction was used to compare the unweighted UniFrac distances within or between groups 4. Statistical analysis with SPS…	1.Chao 1 index 2. Shannon index 3. Simpson index ( Observed OTUs & Chao Index sig. decreased in T2D+ than T2D- groups)	Unweighted UniFrac distances-based principal coordinate analysis (PCoA)-(most diff. between groups more sig. than winthin group; not sig. between healthy & T2D groups)	This study analyzed differences at phlyum, class, order,family, genus and sp. level only	1.genus Bacteroides 2. Phylum Bacteroidetes 3.genus Prevotella	1. Phylum Firmicutes (T2D-) 2. Phylum Proteobacteria (T2D-/T2D+) 3. Firmicutes/Bacteroidetes ratio (T2D-/T2D+) 4. Genus Coprococcus 1 (T2D+) 5. Genus Blautia (T2D-) 6. genus [Eubacterium] halii (T2D-) 7. genus Parasutterela (phyla Proteobacteria) (T2D+) 8. Comparison with T2D+ and T2D- [(ratio of Firmicutes/Bacteroidetes increased, phylum Firmicutes decreased, (phylum Proteobacteria and genus Bla…	Most abundant microbial taxa in three groups, mean (%) 1. phyla Firmicutes (47.5%) 2. phyla Bacteroidetes (39.3%) 3. phyla Proteobacteria (6.9%) 4.genus Bacteroides (20.7%) 5. genus Prevotella (10.1%) 6. genus Dialister (7.6%) 7. genus Megamonas (6.2%) 8. genus Ruminococcus (4.7%) 9. genus Subdoligranulum (4.7%) 10.genus Alistipes (4.2%) 11. genus Fusobacterium (3.9%) 12. genus Faecalibacterium (…	6933 OTUs	1. Gender 2. Age 3. BMI (higher in T2DM) 4. Waist circumference (higher in T2DM) 5. Hip circumference (higher in T2DM) 6. Waist-hip ratio (higher in T2DM) 7. SBP (higher in T2DM and T2D+) 8. DBP (higher in T2DM and T2D+) 9. HbA1c (higher in T2DM) 10. Fasting blood glucose (higher in T2DM) 11. Total cholesterol 12. Triacylglyceride (higher in T2DM) 13. LDL-C 14. HDL-C 15. SCFAs (acetate,propionate…	Association between Microbial Modules (MM) and clinical characteristics, faecal metabolites and short chain fatty acids (SCFAs): 1. BMI (positively corr with MM35,MM19) 2. WC (positively corr with MM35,MM19) 3. HC (positively corr with MM35,MM19) 4. WHR (positively corr with MM35,MM19) 5. SBP (positively corr with MM35,MM19) 6. DBP (positively corr with MM35,MM19) 7. HbA1c (positively corr with M…	Association between Microbial Modules (MM) and clinical characteristics, faecal metabolites and short chain fatty acids (SCFAs) 1. SBP (negatively corr with MM32) 2. DBP (negatively corr with MM32) 3. Total cholesterol (negatively corr with MM32) 4. Triacylglyceride (negatively corr with MM32) 5. LDL-C 6. HDL-C (negatively corr with MM32) 7. Faecal metbolites acetate and LPC (negatively corr with…
	18	Zhong	2019	EBioMedicine	To characterize the substantial differences in faecal metagenome between NGT, Pre-DM and TN-T2D individuals from Suzhou cohort by combining shotgun metagenomics and metaproteomics analyses	Case-control	China	254	49-75	80 (39 female, 41 male)		0	77 (44 female, 33 male)	0	97 (65 female, 32 male)	Stool	none	1. DNA extraction (Faecal samples were collected from the 12 subjects and were processed in less than three hours in order to preserve strictly anaerobic bacteria from oxygen. Bacterial cells were recovered by Nycodenz density gradient centrifugation10 and then washed twice with phosphate buffered saline (10 minutes at 8000 g). Cell pellets were then incorporated in agarose before gentle bacteria…	1. MLG-based random forest classification (to perform 5-fold cross validation of relative abundance data of all MLGs) 2. Spearman's rank coefficient correlation-correlation between Nos of meta-proteins and metagenomic abundances at genus level and between levels of proteins 3. Enrichment analysis of KEEG modules identified to reporter-Z score 4. Kruskal-Wallis test-detect difference in cont.pheno…	Shannon index (no significant difference between groups)	Bray-Curtis dissimilarity (no significant difference between groups)	This study analyzed differences at phlyum, class, order,family, genus and sp. level only	More than PreDM & TN-T2D 1. Class Clostridia (Dialister Invisus MLG-3376, Roseburia Hominis MLG-14865 & MLF-14920 ) 2. Phylum Firmicutes (genus Dialister invisus DSM 15470,Roseburia Hominis A2-183, Coprococcus sp. OM04-5BH, C.hathewayi AM35-8, 9 MLGs unclassified) 3. Phylum Proteobacteria (genus H.parainfluenza T3T1 and ATCC33392 4. Abundance of the butyrate-producing Faecalibacterium prausnitzii…	Higher in Pre-DM than NGT 1.Escherichia coli (MLG-7919 and MLG-7840), 2.Streptococcus salivarius (MLG-6991), 3. Eggerthella sp. (MLG-351) Higher in Pre-DM than TN-T2D 4. Higher abundance of E.coli Higher in TN-T2D than NGT and Pre-DM 5.Lower abund of Akkermansia muciniphila (MLG-2159) and Clostridium bartlettii (MLG-7540) 6. higher abundances of Bacteroides caccae (MLG-10234 and MLG-10325), 7.Bac…	Present in all 3 groups 1. Phylum Bacteroidetes (genus B.finegoldii DSM 17565, P.copri AF11-14, 2 MLGs unclassified) 2. Phylum Firmicutes (genus Butyrivibrio crossotus DSM 2876, F.prausnitzii L2-6, S.parasanguinis ATCC 903, Turicibacter sanguinis PC909, 3 MLGs of Ruminococcus Sp.5_1_39BFAA, Ruminococcus bacterium sp. AM30-15AC, Clostridiales bacterium VE202-14AFI4-9AC, Roseburia sp.AM59-24XD, 17 …	126 metagenomic linkage group (MLGs, ≥100 genes); Meta proteins [84 samples with 28 from each group] (Total=11980, NGT=7638, Pre-DM=5067, ND-T2D=8134)	Demographic characteristics 1. Age (NGT=59.13±9.16, Pre-DM=61.75±9.09, TN-T2D=66.73±7.95) 2. Gender (female, fmale/total, NGT=65/67%, PRe-DM=39/48.8%, TN-T2D=44/57.1%) 3. BMI (kg/m², NGT=24.26±3.25, Pre-DM=25.19±3.1, TN-T2D=24.97±3.07) 4. Waist-hip ratio (NGT=0.91±0.19, Pre-DM=0.91±0.06, TN-T2D=0.91±0.06) Glycaemic characteristics (FBG, HbA1C, 2HPG, Insulin, C-peptide, HOMA-IR) Other clinical ind…	none	none
